# Supplementary material for: Cryo-EM structures of an LRRC8 chimera with native functional properties reveal heptameric assembly
Source: eLife. 2023 Mar 10;12:e82431. doi: 10.7554/eLife.82431 (PMC10049205; doi:10.7554/eLife.82431)
Supplement: Figure 1—figure supplement 1—source data 2. [file elife-82431-fig1-figsupp1-data2.zip]

Archive with 3 entries (2 files):
- Supplementary_Figure_2_source_data-2/
- Supplementary_Figure_2_source_data-2/Supp_Fig_1e_source.tif
- Supplementary_Figure_2_source_data-2/Supp_Fig_1e_source_annotated.tif
